# Supplementary material for: Long non-coding RNA LINC01234 regulates proliferation, migration and invasion via HIF-2α pathways in clear cell renal cell carcinoma cells
Source: PeerJ. 2020 Oct 14;8:e10149. doi: 10.7717/peerj.10149 (PMC7568479; doi:10.7717/peerj.10149)
Supplement: Supplemental Information 4 — The relative expression level of LINC01234 is calculated using the 2-ΔΔCt method relative to GAPDH. [file peerj-08-10149-s004.csv]

	GAPDH	LINC01234	E-cadherin	N-cadherin	HIF-2��	VEGFA
Caki-2 shRNA vs control	1	0.303	2.51062	0.6903499	0.711	0.5106788
Caki-2 shRNA vs control	1	0.266	1.981926	0.6487812	0.652	0.5026368
Caki-2 shRNA vs control	1	0.3	3.338936	0.6968173	0.69	0.4957253
A498 shRNA vs control	1	0.231	2.636	0.706	0.647	0.578
A498 shRNA vs control	1	0.19	2.258	0.513	0.418	0.507
A498 shRNA vs control	1	0.266	1.934	0.67	0.555	0.49
