# Supplementary material for: Long non-coding RNA LINC01234 regulates proliferation, migration and invasion via HIF-2α pathways in clear cell renal cell carcinoma cells
Source: PeerJ. 2020 Oct 14;8:e10149. doi: 10.7717/peerj.10149 (PMC7568479; doi:10.7717/peerj.10149)
Supplement: Supplemental Information 5 [file peerj-08-10149-s005.csv]

	control	control	control	shRNA	shRNA	shRNA
0 h	0.217	0.219	0.218	0.196	0.201	0.203
24 h	0.711	0.698	0.826	0.426	0.447	0.412
48 h	1.164	1.323	1.230	0.592	0.689	0.757
72 h	2.112	2.062	1.796	1.136	1.210	1.230
96 h	2.613	2.564	2.403	1.342	1.574	1.437
