# Supplementary material for: Long non-coding RNA LINC01234 regulates proliferation, migration and invasion via HIF-2α pathways in clear cell renal cell carcinoma cells
Source: PeerJ. 2020 Oct 14;8:e10149. doi: 10.7717/peerj.10149 (PMC7568479; doi:10.7717/peerj.10149)
Supplement: Supplemental Information 6 [file peerj-08-10149-s006.csv]

	control	control	control	shRNA	shRNA	shRNA
0 h	0.333	0.341	0.329	0.303	0.291	0.292
24 h	0.558	0.583	0.534	0.400	0.371	0.468
48 h	1.158	1.052	1.108	0.693	0.822	0.821
72 h	2.139	2.199	1.998	1.396	1.738	1.726
96 h	2.724	2.868	2.797	2.396	2.324	2.315
