# Supplementary material for: Long non-coding RNA LINC01234 regulates proliferation, migration and invasion via HIF-2α pathways in clear cell renal cell carcinoma cells
Source: PeerJ. 2020 Oct 14;8:e10149. doi: 10.7717/peerj.10149 (PMC7568479; doi:10.7717/peerj.10149)
Supplement: Supplemental Information 9 [file peerj-08-10149-s009.csv]

control	shRNA
49.	11.
60.	8.
54.	7.
62.	5.
43.	6.
