# Supplementary material for: Long non-coding RNA LINC01234 regulates proliferation, migration and invasion via HIF-2α pathways in clear cell renal cell carcinoma cells
Source: PeerJ. 2020 Oct 14;8:e10149. doi: 10.7717/peerj.10149 (PMC7568479; doi:10.7717/peerj.10149)
Supplement: Supplemental Information 10 [file peerj-08-10149-s010.csv]

control	shRNA
155.	65.
160.	55.
170.	50.
168.	45.
177.	48.
