# Supplementary material for: Long non-coding RNA LINC01234 regulates proliferation, migration and invasion via HIF-2α pathways in clear cell renal cell carcinoma cells
Source: PeerJ. 2020 Oct 14;8:e10149. doi: 10.7717/peerj.10149 (PMC7568479; doi:10.7717/peerj.10149)
Supplement: Supplemental Information 11 [file peerj-08-10149-s011.csv]

control	shRNA
26.	5.
24.	7.
37.	7.
33.	11.
28.	10.
