# Supplementary material for: Long non-coding RNA LINC01234 regulates proliferation, migration and invasion via HIF-2α pathways in clear cell renal cell carcinoma cells
Source: PeerJ. 2020 Oct 14;8:e10149. doi: 10.7717/peerj.10149 (PMC7568479; doi:10.7717/peerj.10149)
Supplement: Supplemental Information 12 [file peerj-08-10149-s012.csv]

control	shRNA
103.	38.
108.	40.
115.	45.
120.	50.
117.	42.
